# Supplementary material for: Chemical Profile, Antioxidant Capacity, and Antimicrobial Activity of Essential Oils Extracted from Three Different Varieties (Moldoveanca 4, Vis Magic 10, and Alba 7) of Lavandula angustifolia
Source: Molecules. 2021 Jul 20;26(14):4381. doi: 10.3390/molecules26144381 (PMC8303575; doi:10.3390/molecules26144381)
Supplement: Supplementary file 1 [file molecules-26-04381-s001.zip]

Archive with 1 entries (1 files):
- molecules-1313437-supplementary.pdf
